# Supplementary material for: Genome-Wide Bimolecular Fluorescence Complementation-Based Proteomic Analysis of Toxoplasma gondii ROP18’s Human Interactome Shows Its Key Role in Regulation of Cell Immunity and Apoptosis
Source: Front Immunol. 2018 Feb 5;9:61. doi: 10.3389/fimmu.2018.00061 (PMC5807661; doi:10.3389/fimmu.2018.00061)
Supplement: Table S1 — List of ROP18I-interacting proteins identified by HT-BiFC assay. [file Table_1.xlsx]

## Sheet: ROP18I interacting proteins
ENTRIZ ID	Associated Gene Name	Total reads
9111	NMI	169793
53833	IL20RB	30861
5023	P2RX1	25144
375307	C2orf62	21664
7802	DNALI1	19535
25977	NECAP1	18658
80013	FAM188A	16738
8351	HIST1H3D	16603
55554	KLK15	13744
51373	MRPS17	7999
388558	ZNF808	5851
79415	C17orf62	4458
114932	MRFAP1L1	4428
91442	C19orf40	4058
64782	AEN	2707
59067	IL21	2214
102464826	SOX6	2072
117157	SH2D1B	1998
10044	SH2D3C	1838
6747	SSR3	1769
153527	ZMAT2	1631
3581	IL9R	1504
144363	LYRM5	1409
284348	LYPD5	1313
85027	SMIM3	1290
4852	NPY	1248
4191	MDH2	1237
654231	OCM	1055
286122	C8orf31	1021
64968	MRPS6	852
56935	SMCO4	821
26262	TSPAN17	803
54495	TMX3	776
7178	TPT1	763
51398	WDR83OS	715
84932	RAB2B	680
55679	LIMS2	628
135114	HINT3	619
23279	NUP160	563
119710	C11orf74	548
54959	ODAM	541
2173	FABP7	507
1208	CLPS	505
55601	DDX60	485
90011	KIR3DX1	459
25803	SPDEF	442
51128	SAR1B	424
26519	TIMM10	412
10106	CTDSP2	406
53828	FXYD4	400
85480	TSLP	399
3150	HMGN1	391
127845	GOLT1A	369
136319	MTPN	369
339487	ZBTB8OS	364
22998	LIMCH1	359
10911	UTS2	353
1670	DEFA5	342
5473	PPBP	327
3347	HTN3	309
127540	HMGB4	304
64284	RAB17	301
8560	DEGS1	286
441024	MTHFD2L	280
79637	ARMC7	274
245932	DEFB119	274
128646	SIRPD	268
51124	IER3IP1	263
60343	FAM3A	251
286	ANK1	236
6168	RPL37A	225
4879	NPPB	213
79654	HECTD3	207
6363	CCL19	204
467	ATF3	183
57396	CLK4	175
55127	HEATR1	174
6039	RNASE6	171
6284	S100A13	171
90333	ZNF468	171
3122	HLA-DRA	170
27018	NGFRAP1	170
81853	TMEM14B	165
53354	PANK1	164
60488	MRPS35	163
2879	GPX4	160
10063	COX17	160
58477	SRPRB	157
55505	NOP10	156
685	BTC	151
7378	UPP1	146
5004	ORM1	142
6691	SPINK2	140
80332	ADAM33	139
56952	PRTFDC1	138
51077	FCF1	134
55423	SIRPG	133
107282092	BOLA2B	133
100272147	CMC4	132
2357	FPR1	130
56891	LGALS14	129
2793	GNGT2	125
55789	DEPDC1B	124
11224	RPL35	122
56155	TEX14	119
440	ASNS	117
23190	UBXN4	117
100996693	SPEG	117
7316	UBC	116
51537	MTFP1	115
23301	EHBP1	113
148823	GCSAML	113
253827	MSRB3	113
91368	CDKN2AIPNL	111
4009	LMX1A	110
83998	REG4	110
1293	COL6A3	109
100506144	ZMYM6NB	108
10473	HMGN4	106
55166	CENPQ	105
54543	TOMM7	104
89882	TPD52L3	102
100616414	COMT	97
1635	DCTD	95
4633	MYL2	93
4951	OCM2	93
389336	C5orf46	90
2947	GSTM3	89
6375	XCL1	89
5330	PLCB2	88
54331	GNG2	83
1043	CD52	82
11045	UPK1A	82
150290	DUSP18	81
152189	CMTM8	81
51125	GOLGA7	80
78990	OTUB2	78
84316	LSMD1	78
1021	CDK6	77
401505	TOMM5	76
89927	C16orf45	75
200728	TMEM17	75
252884	ZNF396	74
2620	GAS2	73
1036	CDO1	72
8365	HIST1H4H	72
64951	MRPS24	72
2695	GIP	71
7014	TERF2	70
51371	POMP	70
54807	ZNF586	70
5201	PFDN1	67
56648	EIF5A2	67
7627	ZNF75A	66
29085	PHPT1	65
56300	IL36G	64
84270	C9orf89	64
5368	PNOC	63
55614	KIF16B	63
2791	GNG11	62
11334	TUSC2	61
6191	RPS4X	60
10741	RBBP9	60
4063	LY9	59
439921	MXRA7	59
5412	UBL3	58
26140	TTLL3	58
654483	BOLA2B	58
130340	AP1S3	57
100500808	STMN1	57
4515	MTCP1	56
9265	CYTH3	56
801	CALM1	55
7164	TPD52L1	55
9204	ZMYM6	54
118471	PRAP1	54
100533111	ZNF670	54
6789	STK4	51
245806	VGLL2	51
2150	F2RL1	50
7485	WRB	49
8028	MLLT10	49
55332	DRAM1	49
5877	RABIF	48
10201	NME6	48
1528	CYB5A	47
10762	NUP50	47
54165	DCUN1D1	47
137492	VPS37A	47
219854	TMEM218	47
221613	HIST1H2AA	47
4924	NUCB1	46
6374	CXCL5	46
8260	NAA10	46
8382	NME5	46
26511	CHIC2	46
94081	SFXN1	46
114792	KLHL32	46
126364	LRRC25	46
4250	SCGB2A2	45
149111	CNIH3	45
5796	PTPRK	44
51510	CHMP5	44
1470	CST2	43
11009	IL24	43
147699	PPM1N	43
7957	EPM2A	42
29947	DNMT3L	42
252995	FNDC5	42
401466	C8orf59	42
4724	NDUFS4	41
8581	LY6D	41
80012	PHC3	41
145783	ZNF280D	41
317671	RFESD	41
9445	ITM2B	40
10160	FARP1	39
10973	ASCC3	39
10974	ADIRF	39
79712	GTDC1	39
5906	RAP1A	38
6372	CXCL6	38
6500	SKP1	38
8334	HIST1H2AC	38
10047	CST8	38
134492	NUDCD2	38
10870	HCST	37
25817	FAM19A5	37
84142	FAM175A	37
10105	PPIF	36
23518	R3HDM1	36
9550	ATP6V1G1	35
116211	TM4SF19	35
169841	ZNF169	35
2745	GLRX	34
2029	ENSA	33
5866	RAB3IL1	33
8530	CST7	33
51187	RSL24D1	33
55254	TMEM39A	33
199704	ZNF585A	32
4613	MYCN	31
25788	RAD54B	31
56901	NDUFA4L2	31
64795	RMND5A	31
54998	AURKAIP1	30
84418	CYSTM1	30
6289	SAA2	29
7165	TPD52L2	29
10477	UBE2E3	28
55788	LMBRD1	28
84553	FAXC	28
92610	TIFA	28
55004	LAMTOR1	27
55954	ZMAT5	27
100463486	MTRNR2L8	27
2171	FABP5	26
7135	TNNI1	26
56311	ANKRD7	26
93408	MYL10	26
286257	C9orf142	26
1340	COX6B1	25
6135	RPL11	25
100861412	FSBP	25
4771	NF2	24
51397	COMMD10	24
158062	LCN6	24
55245	UQCC	23
347	APOD	22
1603	DAD1	22
5683	DKFZP686D09174	22
8313	AXIN2	22
9349	RPL23	22
124773	C17orf64	22
6373	CXCL11	21
9403	SEP15	21
9570	GOSR2	21
146754	DNAH2	21
552900	BOLA2	21
100506084	ARL17B	21
959	CD40LG	20
4514	MT-CO3	20
7620	ZNF69	20
10281	DSCR4	20
27010	TPK1	20
54677	CROT	20
257019	FRMD3	20
100302132	FAM89A	20
100616487	NFATC2IP	20
8153	RND2	19
100616358	MXD4	19
4246	SCGB2A1	18
6388	SDF2	18
22808	MRAS	18
51573	GDE1	18
84677	DSCR8	18
131118	DNAJC19	18
131965	METTL6	18
203523	ZNF449	18
25994	HIGD1A	17
56143	PCDHA5	17
84058	WDR54	17
84314	TMEM107	17
118472	ZNF511	17
118487	CHCHD1	17
136263	SSMEM1	17
256435	ST6GALNAC3	17
730094	C16orf52	17
3480	IGF1R	16
5052	PRDX1	16
5756	TWF1	16
11019	LIAS	16
51192	CKLF	16
389860	PAGE2B	16
102465435	CPSF3L	16
969	CD69	15
3956	LGALS1	15
5930	RBBP6	15
5996	RGS1	15
23017	FAIM2	15
54993	ZSCAN2	15
79089	TMUB2	15
114971	PTPMT1	15
256130	TMEM196	15
375189	PFN4	15
100847052	DKC1	15
3578	IL9	14
5319	PLA2G1B	14
10007	GNPDA1	14
10682	EBP	14
23421	ITGB3BP	14
58515	SELK	14
94103	ORMDL3	14
118430	MUCL1	14
135886	WBSCR28	14
203569	PAGE2	14
339175	METTL2A	14
2739	GLO1	13
3598	IL13RA2	13
5827	PXMP2	13
8329	HIST1H2AI	13
9391	CIAO1	13
53346	TM6SF1	13
57804	POLD4	13
81602	CDADC1	13
91734	IDI2	13
100134934	TEN1	13
1778	DYNC1H1	12
3627	CXCL10	12
4068	SH2D1A	12
4976	OPA1	12
5204	PFDN5	12
6252	RTN1	12
6727	SRP14	12
6883	TAF12	12
51728	POLR3K	12
53916	RAB4B-EGLN2	12
60437	CDH26	12
90736	FAM104B	12
130026	ICA1L	12
653808	ZG16	12
2034	EPAS1	11
4336	MOBP	11
5480	PPIC	11
6194	RPS6	11
7555	CNBP	11
26260	FBXO25	11
51506	UFC1	11
54952	TRNAU1AP	11
57162	PELI1	11
64754	SMYD3	11
79643	CHMP6	11
83853	ROPN1L	11
84332	DYDC2	11
149708	WFDC5	11
583	BBS2	10
859	CAV3	10
3915	LAMC1	10
5005	ORM2	10
5121	PCP4	10
5683	PSMA2	10
10975	UQCR11	10
23047	PDS5B	10
51247	PAIP2	10
54517	PUS7	10
55798	METTL2B	10
55974	SLC50A1	10
63970	TP53AIP1	10
79723	SUV39H2	10
83544	DNAL1	10
84366	PRAC	10
161142	FAM71D	10
245909	DEFB106A	10
494143	CHAC2	10
975	CD81	9
1396	CRIP1	9
2177	FANCD2	9
3251	HPRT1	9
3429	IFI27	9
3824	KLRD1	9
7170	TPM3	9
7173	TPO	9
8969	HIST1H2AG	9
9350	CER1	9
10572	SIVA1	9
10953	TOMM34	9
23362	PSD3	9
25998	IBTK	9
28231	SLCO4A1	9
57413	ADORA3	9
79170	PRR15L	9
84068	SLC10A7	9
91894	C11orf52	9
145447	ABHD12B	9
503841	DEFB106B	9
2222	FDFT1	8
3159	HMGA1	8
6451	SH3BGRL	8
7411	VBP1	8
10777	ARPP21	8
50809	HP1BP3	8
51082	POLR1D	8
51170	HSD17B11	8
51643	TMBIM4	8
54107	POLE3	8
55863	TMEM126B	8
60678	EEFSEC	8
79622	SNRNP25	8
164684	WBP2NL	8
102465483	RPL28	8
279	AMY2A	7
1396	CRIP1	7
3558	IL2	7
6208	RPS14	7
9552	SPAG7	7
9768	KIAA0101	7
10186	LHFP	7
10209	EIF1	7
10268	RAMP3	7
10313	RTN3	7
11065	UBE2C	7
23174	ZCCHC14	7
23386	NUDCD3	7
23500	DAAM2	7
25797	QPCT	7
25816	TNFAIP8	7
51107	APH1A	7
54210	TREM1	7
54957	TXNL4B	7
55179	FAIM	7
57404	CYP20A1	7
57763	ANKRA2	7
65057	ACD	7
83888	FGFBP2	7
126017	ZNF813	7
388325	SCIMP	7
419	ART3	6
472	ATM	6
1295	COL8A1	6
2172	FABP6	6
2954	GSTZ1	6
4477	MSMB	6
5792	PTPRF	6
5998	RGS3	6
6856	SYPL1	6
6926	TBX3	6
7431	VIM	6
7707	ZNF148	6
7879	RAB7A	6
9045	RPL14	6
9538	EI24	6
10231	RCAN2	6
10459	MAD2L2	6
10588	MTHFS	6
11137	PWP1	6
23469	PHF3	6
23484	LEPROTL1	6
26022	TMEM98	6
26061	HACL1	6
27101	CACYBP	6
29781	NCAPH2	6
51065	RPS27L	6
55022	PID1	6
79152	FA2H	6
79879	CCDC134	6
80213	TM2D3	6
84417	C2orf40	6
90871	C9orf123	6
118932	ANKRD22	6
140881	DEFB129	6
196383	RILPL2	6
220869	CBWD5	6
