# Supplementary material for: Genome-Wide Bimolecular Fluorescence Complementation-Based Proteomic Analysis of Toxoplasma gondii ROP18’s Human Interactome Shows Its Key Role in Regulation of Cell Immunity and Apoptosis
Source: Front Immunol. 2018 Feb 5;9:61. doi: 10.3389/fimmu.2018.00061 (PMC5807661; doi:10.3389/fimmu.2018.00061)
Supplement: Table S2 — List of ROP18II-interacting proteins identified by HT-BiFC assay. [file Table_2.xlsx]

## Sheet: ROP18II interacting proteins
Entrez ID	Associated Gene Name	Total reads
118471	PRAP1	396430
7173	TPO	190314
1470	CST2	94337
375035	SFT2D2	68041
140881	DEFB129	58969
364	AQP7	52530
54925	ZNF434	48610
54993	ZSCAN2	18554
23503	ZFYVE26	14062
388650	FAM69A	10267
51077	FCF1	5898
170626	XAGE3	5429
8028	MLLT10	5397
64759	TNS3	3884
256281	NUDT14	3820
55119	PRPF38B	3812
2048	EPHB2	3766
6283	S100A12	3179
56943	ENY2	2264
5957	RCVRN	2261
283	ANG	2159
644591	PPIAL4G	2124
137196	CCDC26	2106
10534	SSSCA1	1704
10430	TMEM147	1032
7001	PRDX2	980
127255	LRRIQ3	856
284	ANGPT1	794
90011	KIR3DX1	700
140886	PABPC5	579
51806	CALML5	559
4162	MCAM	545
5716	PSMD10	536
27098	CLUL1	528
10361	NPM2	500
9957	HS3ST1	446
54210	TREM1	438
94005	PIGS	405
29995	LMCD1	379
147015	DHRS13	375
6623	SNCG	370
1104	RCC1	352
54905	CYP2W1	337
3127	HLA-DRB5	302
51643	TMBIM4	264
55592	GOLGA2B	257
140576	S100A16	244
4695	NDUFA2	241
26292	MYCBP	240
10170	DHRS9	231
9022	CLIC3	227
57151	LYZL6	212
4598	MVK	200
8473	OGT	185
10273	STUB1	181
84661	DPY30	178
51382	ATP6V1D	176
56006	C19orf61	176
148523	C1orf51	169
4909	NTF4	162
3117	HLA-DQA1	161
147525	C18orf18	159
1756	DMD	154
550	AUP1	147
2288	FKBP4	142
11045	UPK1A	131
5446	PON3	129
5478	PPIA	118
22998	LIMCH1	115
4739	NEDD9	113
79853	TM4SF20	113
9238	TBRG4	100
6288	SAA1	98
389125	MUSTN1	97
10445	MCRS1	95
54520	CCDC93	92
654790	PCP4L1	91
10911	UTS2	85
56848	SPHK2	85
6271	S100A1	81
200810	ALG1L	79
84335	AKT1S1	78
1155	TBCB	75
57642	COL20A1	74
7299	TYR	69
567	B2M	68
2563	GABRD	65
25803	SPDEF	65
241	ALOX5AP	59
7775	ZNF232	56
79726	WDR59	53
123920	CMTM3	53
11142	PKIG	50
284076	TTLL6	47
6252	RTN1	45
9506	PAGE4	45
161829	EXD1	45
7957	EPM2A	44
10880	ACTL7B	44
5830	PEX5	41
84617	TUBB6	40
51239	ANKRD39	39
51373	MRPS17	36
10974	C10orf116	35
1366	CLDN7	33
10793	ZNF273	32
55970	GNG12	30
23516	SLC39A14	29
23450	SF3B3	27
1381	CRABP1	26
5538	PPT1	24
5763	PTMS	24
6863	TAC1	23
10024	TROAP	23
55652	SLC48A1	23
6218	RPS17	21
2950	GSTP1	19
1472	CST4	17
6525	SMTN	17
1469	CST1	15
51119	SBDS	14
122616	C14orf79	14
29107	NXT1	13
221472	FGD2	13
8560	DEGS1	12
64411	ARAP3	12
1627	DBN1	11
541473	LOC541473	11
389336	C5orf46	10
1673	DEFB4A	9
1840	TYMS	9
3925	STMN1	9
4150	MAZ	9
144363	LYRM5	9
23385	NCSTN	8
51125	GOLGA7	8
130271	PLEKHH2	8
54978	C2orf18	7
10537	UBD	6
79733	E2F8	6
389756	AQP7P2	6
