# Supplementary material for: Genome-Wide Bimolecular Fluorescence Complementation-Based Proteomic Analysis of Toxoplasma gondii ROP18’s Human Interactome Shows Its Key Role in Regulation of Cell Immunity and Apoptosis
Source: Front Immunol. 2018 Feb 5;9:61. doi: 10.3389/fimmu.2018.00061 (PMC5807661; doi:10.3389/fimmu.2018.00061)
Supplement: Table S3 — List of significant pathways related to ROP18I or ROP18II-interacting proteins. [file Table_3.xlsx]

## Sheet: Sheet1
ROP18I-interacting proteins
Ingenuity Canonical Pathways	-log(p-value)	Downregulated	No change	Upregulated	No overlap with dataset	Molecules
EIF2 Signaling	3.92	0/211 (0%)	0/211 (0%)	15/211 (7%)	196/211 (93%)	RPL11,MYCN,ATF3,RPL23,RPL37A,RPS4X,RPS6,RPL14,RPL35,EIF1,RPS27L,MRAS,IGF1R,ATM,RPS14
Role of JAK1 and JAK3 in γc Cytokine Signaling	2.98	0/69 (0%)	0/69 (0%)	7/69 (10%)	62/69 (90%)	IL21,IL2,IL9R,MRAS,IL9,TSLP,ATM
Granulocyte Adhesion and Diapedesis	2.3	0/165 (0%)	0/165 (0%)	10/165 (6%)	155/165 (94%)	CXCL10,IL36G,CXCL11,PPBP,CKLF,XCL1,CXCL5,CXCL6,CCL19,FPR1
Agranulocyte Adhesion and Diapedesis	2.12	0/175 (0%)	0/175 (0%)	10/175 (6%)	165/175 (94%)	CXCL10,IL36G,CXCL11,MYL2,PPBP,CKLF,XCL1,CXCL5,CXCL6,CCL19
Phagosome Maturation	1.9	0/134 (0%)	0/134 (0%)	8/134 (6%)	126/134 (94%)	DYNC1H1,PRDX1,HLA-DRA,RAB7A,ATP6V1G1,VPS37A,TPO,GOSR2
fMLP Signaling in Neutrophils	1.67	0/120 (0%)	0/120 (0%)	7/120 (6%)	113/120 (94%)	CALM1 (includes others),PLCB2,GNG11,GNG2,MRAS,ATM,FPR1
Th1 and Th2 Activation Pathway	1.62	0/180 (0%)	0/180 (0%)	9/180 (5%)	171/180 (95%)	CD40LG,IL2,KLRD1,APH1A,HLA-DRA,IL9,TSLP,IL24,ATM
Regulation of eIF4 and p70S6K Signaling	1.59	0/153 (0%)	0/153 (0%)	8/153 (5%)	145/153 (95%)	RPS6,EIF1,RPS27L,MRAS,PAIP2,RPS4X,RPS14,ATM
CCR3 Signaling in Eosinophils	1.57	0/126 (0%)	0/126 (0%)	7/126 (6%)	119/126 (94%)	CALM1 (includes others),PLCB2,GNG11,GNG2,PLA2G1B,MRAS,ATM
Role of Cytokines in Mediating Communication between Immune Cells	1.5	0/52 (0%)	0/52 (0%)	4/52 (8%)	48/52 (92%)	IL21,IL36G,IL2,IL24
CXCR4 Signaling	1.44	0/164 (0%)	0/164 (0%)	8/164 (5%)	156/164 (95%)	RND2,PLCB2,GNG11,MYL10,MYL2,GNG2,MRAS,ATM
Communication between Innate and Adaptive Immune Cells	1.39	0/82 (0%)	0/82 (0%)	5/82 (6%)	77/82 (94%)	CXCL10,CD40LG,IL36G,IL2,HLA-DRA
IL-17 Signaling	1.33	0/85 (0%)	0/85 (0%)	5/85 (6%)	80/85 (94%)	CXCL10,CXCL11,MRAS,CXCL5,ATM
ROP18II-interacting proteins
Ingenuity Canonical Pathways	-log(p-value)	Downregulated	No change	Upregulated	No overlap with dataset	Molecules
Phagosome Maturation	3.49	0/134 (0%)	0/134 (0%)	6/134 (4%)	128/134 (96%)	B2M,ATP6V1D,TUBB6,TPO,HLA-DRB5,PRDX2
Antigen Presentation Pathway	2.65	0/38 (0%)	0/38 (0%)	3/38 (8%)	35/38 (92%)	B2M,HLA-DQA1,HLA-DRB5
Nur77 Signaling in T Lymphocytes	2.24	0/53 (0%)	0/53 (0%)	3/53 (6%)	50/53 (94%)	CALML5,HLA-DQA1,HLA-DRB5
OX40 Signaling Pathway	2.22	0/54 (0%)	0/54 (0%)	3/54 (6%)	51/54 (94%)	B2M,HLA-DQA1,HLA-DRB5
Calcium-induced T Lymphocyte Apoptosis	2.09	0/60 (0%)	0/60 (0%)	3/60 (5%)	57/60 (95%)	CALML5,HLA-DQA1,HLA-DRB5
B Cell Development	1.78	0/29 (0%)	0/29 (0%)	2/29 (7%)	27/29 (93%)	HLA-DQA1,HLA-DRB5
Role of NFAT in Regulation of the Immune Response	1.45	0/180 (0%)	0/180 (0%)	4/180 (2%)	176/180 (98%)	CALML5,HLA-DQA1,HLA-DRB5,GNG12
iCOS-iCOSL Signaling in T Helper Cells	1.33	0/117 (0%)	0/117 (0%)	3/117 (3%)	114/117 (97%)	CALML5,HLA-DQA1,HLA-DRB5
